# Supplementary material for: A GasPak-Based Ischemia Model for Studying ER Stress–Ischemia Interactions in Human Endothelial Cells
Source: Methods Protoc. 2026 Mar 4;9(2):39. doi: 10.3390/mps9020039 (PMC13010650; doi:10.3390/mps9020039)
Supplement: Supplementary file 1 [file mps-09-00039-s001.zip]

Archive with 1 entries (1 files):
- mps-4057731-supplementary.pdf
